# Supplementary material for: Small Leucine-Rich Proteoglycan PODNL1 Identified as a Potential Tumor Matrix-Mediated Biomarker for Prognosis and Immunotherapy in a Pan-Cancer Setting
Source: Curr Issues Mol Biol. 2023 Jul 22;45(7):6116–39. doi: 10.3390/cimb45070386 (PMC10378008; doi:10.3390/cimb45070386)
Supplement: Supplementary file 1 [file cimb-45-00386-s001.zip]

Archive with 1 entries (1 files):
- cimb-2492160-supplementary.pdf
